# Supplementary material for: Understanding Pediatric Surgery Cancellation: Geospatial Analysis
Source: J Med Internet Res. 2021 Sep 10;23(9):e26231. doi: 10.2196/26231 (PMC8463951; doi:10.2196/26231)
Supplement: Multimedia Appendix 2 [file jmir_v23i9e26231_app2.txt]

Interactive maps for Figure 2 and Figure 7: https://leiliu-uc.github.io/geospatial/InteractiveMaps.html
